# Supplementary material for: Comparison of Health Behaviors of Healthcare Workers and the General Public in Israel: A Cross-Sectional Survey
Source: Int J Environ Res Public Health. 2024 Feb 27;21(3):268. doi: 10.3390/ijerph21030268 (PMC10970418; doi:10.3390/ijerph21030268)
Supplement: Supplementary file 1 [file ijerph-21-00268-s001.zip]

Archive with 1 entries (1 files):
- ijerph-2813454-supplementary.pdf
